# Supplementary material for: Bloom announcement: Late season cyanobacterial blooms co-dominated by Microcystis flos-aquae, Lyngbya birgei, and Aphanizomenon flos-aquae complex in Hamilton Harbour (Lake Ontario), an area of concern impacted by industrial effluent and residential wastewater
Source: Data Brief. 2021 Jan 27;35:106800. doi: 10.1016/j.dib.2021.106800 (PMC7868921; doi:10.1016/j.dib.2021.106800)
Supplement: Supplementary file 1 [file mmc1.xlsx]

## Sheet: Toxin table 
Station	Year	Month	Day	Latitude	Longitude	Sample ID	Sample Type	Analysis by ELISA (µg/L)		Analysis by UPLC-MS/MS (µg/L)
								Total Microcystins	Total Anatoxin-a	Total Microcystins	MC-LA	MC-LR	MC-7dmLR	MC-WR	MC-LY	MC-LF	MC-YR	MC-LW	MC-RR
Bayfront Beach, Hamilton Harbour, Lake Ontario	2017	7	19	43.2716	-79.8745	17-028-004	Grab sample	NM	0.2	0.033085	0.00611	0.012725	<MDL	<MDL	<MDL	<MDL	0.0026	<MDL	0.01165
	2017	8	9	43.2716	-79.8745	17-040-004	Grab sample	NM	NM	0.2867	0.0371333	0.1115	0.00844667	<MDL	<MDL	<MDL	0.01332	<MDL	0.1163
	2017	9	14	43.2716	-79.8745	17-055-008	Bloom/scum sample	35.7532	NM	NM	NM	NM	NM	NM	NM	NM	NM	NM	NM
	2017	9	14	43.2716	-79.8745	17-055-005	Grab sample	0.421013	NM	0.354667	0.0785	0.136	0.00833	0.001615	0.000699	0.000273	0.02575	<MDL	0.1035
	2017	10	18	43.2716	-79.8745	17-068-004	Grab sample	0.0667142	NM	0.0602833	0.00659	0.0195	0.00196667	<MDL	<MDL	<MDL	0.00349333	<MDL	0.0287333
	2017	11	15	43.2716	-79.8745	17-077-004	Grab sample	NM	NM	0.0187612	0.00292667	0.00229	0.00126222	<MDL	<MDL	7.62222e-05	0.0018	0.000495	0.00991111
NM	Not Measured
Grab sample	Whole water sample acquired using 4 L HDPE sampling bottle on extendable pole from near surface, waded in from shore
Bloom/scum sample	Bloom/scum material sample acquired using 4 L HDPE sampling bottle on extendable pole from near surface, waded in from shore
Preparation and preservation:	Filtered onto 47 mm GF/C (pore size 1.2 µm), frozen in dark at -80C
Analytical Laboratory:	Environment and Climate Change Canada, Canada Centre for Inland Waters, 867 Lakeshore Road, Burlington, ON L7S 1A1
MDL	Method Detection Limit
ELISA	Enzyme-linked Enzyme-linked Immunosorbent Assay, microcystins-ADDA polyclonal antibody – enhanced ELISA kit (Product No. 520011, Abraxis, Warminster, PA, USA) and anatoxin-a ELISA Microtiter Plate Kit (Product No. 520060, Abraxis)
ELISA MDL	0.1 ng/L for total microcystins (based on microcystin-LR) and 200 ng/L for anatoxin-a
UPLC-MS/MS	Ultra Performance Liquid Chromatography coupled with tandem Mass Spectrometry, Xevo G2-XS QTof MS, Waters Corp., Milford, MA, USA
UPLC-MS/MS MDL	Between 0.1 and 1.5 ng/L for microcystins, depending on variant and 200 ng/L for anatoxin-a
Key
MDL
NM
ISCO
Grab
NTU
