# Supplementary material for: Bloom announcement: Late season cyanobacterial blooms co-dominated by Microcystis flos-aquae, Lyngbya birgei, and Aphanizomenon flos-aquae complex in Hamilton Harbour (Lake Ontario), an area of concern impacted by industrial effluent and residential wastewater
Source: Data Brief. 2021 Jan 27;35:106800. doi: 10.1016/j.dib.2021.106800 (PMC7868921; doi:10.1016/j.dib.2021.106800)
Supplement: Supplementary file 2 [file mmc2.xlsx]

## Sheet: HH_BF 19-July-17
Data:	Microscopic enumerations of phytoplankton taxonomy
Method:	Unfiltered sample (100 mL) preserved in Lugol’s iodine solution (2% v/v) at room temperature in dark. Identification and enumeration done using the Utermöhl technique as described in text and previously [Findlay et al. 2005]
Sample Location:	Bayfront Beach, Hamilton Harbour, Lake Ontario
Date:	July 17, 2020
Sample ID:	17-028-004
Analytical Laboratory:	Algal Taxonomy and Ecology Inc, PO Box 761, Stony Mountain, MB R0C 3A0
Group	Taxonomic Name	Length (µm)	Width (µm)	Volume (µm^3)	Abundance (cells/L)	Biomass (mg/m^3)	Notes
Chlorophyta	Carteria sp	12.6	12.6	1047.4	26973552	28251.9	None
Chlorophyta	Pandorina morum	9.6	9.6	463.2	43444128	20125.3	None
Cyanophyta	Dolichospermum crassum	9.6	9.6	463.2	4475700	2073.4	None
Cyanophyta	Dolichospermum flos aquae	5.6	5.6	92	1909632	175.6	None
Cyanophyta	Dolichospermum planktonicum	8.4	9.6	354.7	298380	105.8	None
Cyanophyta	Aphanizomenon flos-aquae complex	125	4.8	2261.9	6922416	15658.1	None
Cyanophyta	Cuspidothris issatchenkoi	125	2.8	769.7	716112	551.2	None
Cyanophyta	Lyngbya birgei(Limnoraphis)	100	20	31415.9	537084	16873	None
Cyanophyta	Microcystis botrys	4.8	4.8	57.9	274987008	15923.4	None
Cyanophyta	Microcystis ichthyoblabe	3.2	3.2	17.2	17186688	294.9	None
Cyanophyta	Microcystis sp	5.6	4.8	67.6	27212256	1838.4	Could be free cells of M. botrys
Cyanophyta	Microcystis sp cf ichthyoblabe	2.8	2.8	11.5	162318720	1865.7	None
Cyanophyta	Microcystis wesenbergi	5.6	5.6	92	244432896	22476.2	None
Cyanophyta	Planktothrix agardhii/suspensa	125	3.2	1005.3	119352	120	None
Cyanophyta	Pseudanabaena sp	84	1.4	129.3	716112	92.6	None
Cyanophyta	Woronichinia naeglianum	5.6	2.8	23	169479840	3896	None
Peridineae	Glenodinium sp2	18	16	2412.7	238704	575.9	None

## Sheet: HH_BF 9-August-17
Data:	Microscopic enumerations of phytoplankton taxonomy
Method:	Unfiltered sample (100 mL) preserved in Lugol’s iodine solution (2% v/v) at room temperature in dark. Identification and enumeration done using the Utermöhl technique as described in text and previously [Findlay et al. 2005]
Sample Location:	Bayfront Beach, Hamilton Harbour, Lake Ontario
Date:	August 9, 2020
Sample ID:	17-040-004
Analytical Laboratory:	Algal Taxonomy and Ecology Inc, PO Box 761, Stony Mountain, MB R0C 3A0
Group	Taxonomic Name	Length (µm)	Width (µm)	Volume (µm^3)	Abundance (cells/L)	Biomass (mg/m^3)	Notes
Cyanophyta	Aphanizomenon flos-aquae complex	72	4	904.8	1491900	1349.8	None
Cyanophyta	Lyngbya birgei(Limnoraphis)	185	16	37196.5	1491900	55493.4	None
Chlorophyta	Pandorina morum	9.6	8.4	354.7	105029760	37251.2	None
Cyanophyta	Microcystis wesenbergi	5.6	4.8	67.6	157544640	10643.2	None
Diatomea (Bacillariophyte)	Diatoma tenue v.elongatum	5.6	5.6	46	238704	11	None
Diatomea (Bacillariophyte)	Fragilaria capucina	26	4	108.9	1491900	162.5	None
Peridineae	Glenodinium sp2	28	24	8444.6	298380	2519.7	None
Diatomea (Bacillariophyte)	Stephanodiscus binderanus	16	9.5	955	1491900	1424.8	None
Cyanophyta	Woronichinia naeglianum	5.6	2.8	23	87425340	2009.7	None
Cryptophyta	Cryptomonas sp	24	16	2144.7	298380	639.9	None
Diatomea (Bacillariophyte)	Small centrics	6.4	3.2	51.5	2387040	122.9	None
Chlorophyta	Desmodesmus cf opoliensis	12.6	3.2	45	4774080	215	None
Cryptophyta	Plagioselmis nanoplanktica/R.minuta	8.4	4	46.9	1790280	84	None
Chlorophyta	Scenedesmus cf ecornis	5	1.6	4.5	3282180	14.7	None
Chlorophyta	Scenedesmus cf spinosa	6.4	1.6	5.7	2387040	13.7	None
Cyanophyta	Dolichospermum crassum	8.4	9.6	354.7	3685000	1307	None
Cyanophyta	Dolichospermu lemmermannii	6.4	5.6	105.1	6580000	691.5	None
Cyanophyta	Microcystis viridis	4.8	4.8	57.9	85427000	4946.7	None

## Sheet: HH_BF 14-September-17
Data:	Microscopic enumerations of phytoplankton taxonomy
Method:	Unfiltered sample (100 mL) preserved in Lugol’s iodine solution (2% v/v) at room temperature in dark. Identification and enumeration done using the Utermöhl technique as described in text and previously [Findlay et al. 2005]
Sample Location:	Bayfront Beach, Hamilton Harbour, Lake Ontario
Date:	September 14, 2020
Sample ID:	17-055-008
Analytical Laboratory:	Algal Taxonomy and Ecology Inc, PO Box 761, Stony Mountain, MB R0C 3A0
Group	Taxonomic Name	Length (µm)	Width (µm)	Volume (µm^3)	Abundance (cells/L)	Biomass (mg/m^3)	Notes
Cyanophyta	Microcystis wesenbergi	5.6	5.6	92	523955280	48178.9	None
Cyanophyta	Dolichospermu lemmermannii	6.4	5.6	105.1	176044200	18500.2	None
Cyanophyta	Dolichospermum mendotae	5.6	3.2	30	54901920	1648.4	None
Cyanophyta	Lyngbya birgei(Limnoraphis)	151	18	38424.8	11935200	458608	None
Cyanophyta	Microcystis botrys	4.8	4.8	57.9	3819264000	221158	None
Cyanophyta	Microcystis ichthyoblabe	3.2	3.2	17.2	835464000	14334.3	None
Cyanophyta	Dolichospermum crassum	8.4	9.6	354.7	11935200	4233.1	None
Cyanophyta	Planktothrix suspensa	125	3.2	1005.3	596760	599.9	None
Cyanophyta	Microcystis aeruginosa	3.2	2.8	13.1	37476528000	492293	None
Cyanophyta	Microcystis flos aquae	3.2	3.2	17.2	110042544	1.88803e+06	None

## Sheet: HH_BF 18-October-17
Data:	Microscopic enumerations of phytoplankton taxonomy
Method:	Unfiltered sample (100 mL) preserved in Lugol’s iodine solution (2% v/v) at room temperature in dark. Identification and enumeration done using the Utermöhl technique as described in text and previously [Findlay et al. 2005]
Sample Location:	Bayfront Beach, Hamilton Harbour, Lake Ontario
Date:	October 18, 2020
Sample ID:	17-068-004
Analytical Laboratory:	Algal Taxonomy and Ecology Inc, PO Box 761, Stony Mountain, MB R0C 3A0
Group	Taxonomic Name	Length (µm)	Width (µm)	Volume (µm^3)	Abundance (cells/L)	Biomass (mg/m^3)	Notes
Cyanophyta	Dolichospermum spiroides/ flos aquae	6.4	5.6	105.1	230349360	24207	None
Cyanophyta	Aphanizomenon flos-aquae complex	106	4	1332	238704	318	None
Cyanophyta	Lyngbya birgei(Limnoraphis)	158	16	31767.8	537084	17062	None
Cyanophyta	Microcystis ichthyoblabe	3.2	3.2	17.2	126513120	2170.6	None
Cyanophyta	Microcystis sp Cf novacekii	4	4	33.5	68597562	2298.7	None
Cyanophyta	Microcystis viridis	4.8	4.2	44.3	19096320	846.6	None
Cyanophyta	Microcystis wesenbergi	5.6	5.6	92	8593344	790.2	None
Cyanophyta	Pseudanabaena musicoli	2	1.4	3.1	6445008	19.8	None

## Sheet: HH_BF 15-November-17
Data:	Microscopic enumerations of phytoplankton taxonomy
Method:	Unfiltered sample (100 mL) preserved in Lugol’s iodine solution (2% v/v) at room temperature in dark. Identification and enumeration done using the Utermöhl technique as described in text and previously [Findlay et al. 2005]
Sample Location:	Bayfront Beach, Hamilton Harbour, Lake Ontario
Date:	November 15, 2020
Sample ID:	17-077-004
Analytical Laboratory:	Algal Taxonomy and Ecology Inc, PO Box 761, Stony Mountain, MB R0C 3A0
Group	Taxonomic Name	Length (µm)	Width (µm)	Volume (µm^3)	Abundance (cells/L)	Biomass (mg/m^3)	Notes
Cyanophyta	Microcystis flos aquae	250	125	2.04531e+06	2184000	4.46695e+06	Colonies (cells ~3.2 um)
Cyanophyta	Woronichinia naeglianum	5.6	2.8	23	64168000	1475.1	Cells in colonies
Cyanophyta	Microcystis wesenbergi	5.6	5.6	92	219336000	20168.5	Cells in colonies
Cyanophyta	Lyngbya birgei(Limnoraphis)	450	18	114511	40000	4580.4	None
Cyanophyta	Microcystis sp	3.2	3.2	17.2	3246374400	55699	Could be M. flos aquae (broken, free cells)
Cyanophyta	Woronichinia naeglianum	5.6	2.8	23	85933440	1975.4	Free cells
Cyanophyta	Aphanizomenon flos-aquae complex	125	4	1570.8	88320480	138734	None
