# Supplementary material for: Bloom announcement: Late season cyanobacterial blooms co-dominated by Microcystis flos-aquae, Lyngbya birgei, and Aphanizomenon flos-aquae complex in Hamilton Harbour (Lake Ontario), an area of concern impacted by industrial effluent and residential wastewater
Source: Data Brief. 2021 Jan 27;35:106800. doi: 10.1016/j.dib.2021.106800 (PMC7868921; doi:10.1016/j.dib.2021.106800)
Supplement: Supplementary file 3 [file mmc3.xlsx]

## Sheet: Sampling logs
Station	Year	Month	Day	Time (EDT)	Latitude	Longitude	Sample ID	Sampling Type	Sampling Depth (m)	Temperature (C)	Dissolved Oxygen (mg/L)	Dissolved Oxygen (%)	pH	Conductivity (25°C, µS/cm)
Bayfront Beach, Hamilton Harbour, Lake Ontario	2017	7	19	09:50	43.2716	-79.8745	17-028-004	Grab sample	0.5	22.81	10.86	NM	8.51	NM
	2017	8	9	10:30	43.2716	-79.8745	17-040-004	Grab sample	0.5	22.45	13.27	NM	8.74	580
	2017	9	14	10:00	43.2716	-79.8745	17-055-008	Bloom/scum sample	Surface	NM	NM	NM	NM	NM
	2017	9	14	10:00	43.2716	-79.8745	17-055-005	Grab sample	0.5	20.91	11.62	NM	8.32	517
	2017	10	18	10:20	43.2716	-79.8745	17-068-004	Grab sample	0.5	17.23	7.74	NM	7.46	507
	2017	11	15	10:15	43.2716	-79.8745	17-077-004	Grab sample	0.5	12.48	8.61	NM	7.4	511
NM	Not Measured
Grab sample	Whole water sample acquired using 4 L HDPE sampling bottle on extendable pole from near surface, waded in from shore
Bloom/scum sample	Bloom/scum material sample acquired using 4 L HDPE sampling bottle on extendable pole from near surface, waded in from shore
Physicochemical parameters:	pH, conductivity, temperature, dissolved oxygen were measured using a 600QS sonde (YSI Inc., Yellow Springs, OH, USA).
Preparation and preservation:	Filtered onto 47 mm GF/C (pore size 1.2 µm), frozen in dark at -80C
Analytical Laboratory:	Environment and Climate Change Canada, Canada Centre for Inland Waters, 867 Lakeshore Road, Burlington, ON L7S 1A1
Key
MDL
NM
ISCO
Grab
NTU
